# Supplementary material for: KRT13 is upregulated in pancreatic cancer stem-like cells and associated with radioresistance
Source: J Radiat Res. 2023 Jan 4;64(2):284–93. doi: 10.1093/jrr/rrac091 (PMC10036105; doi:10.1093/jrr/rrac091)
Supplement: Supplementary_Table1_rrac091 [file supplementary_table1_rrac091.xlsx]

## Sheet: Sheet1
ID	Description	q value
hsa04360	Axon guidance	0.00854569
hsa04512	ECM-recepor interection	0.0129005
hsa04151	PI3K-Akt signaling pathway	0.0169059
Supplementary Table 1 The list of pathways that are significantly enriched in degron(++) cells by gene enrichment analysis with KEGG database.
