# Supplementary material for: KRT13 is upregulated in pancreatic cancer stem-like cells and associated with radioresistance
Source: J Radiat Res. 2023 Jan 4;64(2):284–93. doi: 10.1093/jrr/rrac091 (PMC10036105; doi:10.1093/jrr/rrac091)
Supplement: Supplementary_Table2_rrac091 [file supplementary_table2_rrac091.xlsx]

## Sheet: シート1 - gsea_all
Supplementary Table 2 The list of gene set that is significantly enriched in degron (++) cells
	Name	Term	ES	NES	NOM p-val	FDR q-val	FWER p-val	Tag %	Gene %	Lead_genes
0	prerank	CHARAFE_BREAST_CANCER_BASAL_VS_MESENCHYMAL_UP	0.762494	3.58819	0	0	0	68/97	0.1261	STEAP4;TRIM29;LCN2;ELF3;EHF;ITGB6;BSPRY;FGFBP1;S100A14;TACSTD2;MYO5B;MPZL3;MAL2;PRSS8;RNF43;CDH1;MACC1;RAB25;SPINT1;PRRG4;KLK6;SLPI;KCNK1;MBNL3;GRHL2;TMEM30B;TC2N;PPP1R14C;EPB41L4A;EPHA1;IRF6;FAM83B;OVOL1;C1orf116;SCNN1A;ESRP1;PPL;ST14;OVOL2;CDH3;GJB3;ELMO3;CBLC;EPN3;LAD1;DMKN;KIAA0040;PROM2;SH2D3A;PTPN6;KRT16;HOOK2;RHOD;LITAF;SH3YL1;ZNF165;MUC1;KIAA1522;SYTL1;ENTPD2;ELF1;F11R;MARVELD2;TLCD1;PKP3…
1	prerank	COLDREN_GEFITINIB_RESISTANCE_DN	0.680375	3.57303	0	0	0	101/185	0.0846	TMEM125;SCEL;TJP3;ELF3;IKZF2;LRG1;KCNMB4;GPR160;EHF;ITGB6;BSPRY;CAPN8;CYP2J2;FGFBP1;S100A14;TACSTD2;MPZL3;SLC44A3;MAL2;PRSS8;ERBB3;CDH1;MACC1;TMC5;RAB25;SPINT1;PRRG4;SPTLC3;RAB38;KLK6;MARVELD3;SMPDL3B;TMC4;CST6;RBM47;PITPNM3;RASEF;COBLL1;GRHL2;TMEM30B;TC2N;ATP2C2;EPHA1;IRF6;EXPH5;OVOL1;C1orf116;MPZL2;GALNT3;MYO1D;LSR;PPL;ST14;OVOL2;ARAP2;CDH3;GAB1;CNKSR1;ELMO3;ARHGDIB;TTC22;EPN3;LAD1;UNC13D;CLDN7…
2	prerank	JAEGER_METASTASIS_DN	0.695836	3.46454	0	0	0	78/149	0.0898	DEFB1;SCEL;KRT17;NMU;TRIM29;PALMD;KLK10;EHF;WNT5A;FGFBP1;COBL;S100A14;TACSTD2;ZBED2;PRSS8;CDH1;IVL;FGFR2;ASS1;LY6D;DSC2;RAB25;KLF5;TPD52L1;SLPI;CST6;ANK3;GRHL2;FST;CDA;GABRE;IRF6;CLIC3;EXPH5;C1orf116;SCNN1A;ITGB4;MPZL2;AREG;LSR;PPL;LYPD3;ST14;ARAP2;CDH3;GJB3;ELMO3;LAMA3;LAD1;DGKA;MAPK13;PRSS3;AQP3;LAMB3;DIO2;DSP;THBD;ARHGEF4;GPR87;COL4A6;GNA15;LAMC2;KLK8;KRT16;MATN2;FERMT1;GATA3;S100A9;KLF4;TUBA4…
3	prerank	DESCARTES_FETAL_KIDNEY_URETERIC_BUD_CELLS	0.6988	3.43773	0	0	0	74/133	0.0846	TMEM125;PSCA;TRIM29;PRR15;ELF3;UPK2;SAMD12;EHF;ITGB6;BSPRY;CYP2J2;FOXA1;S100A14;LYPD6B;TACSTD2;VGLL1;CALB1;FAM110C;KCNS3;FRK;MAL2;RNF43;FBP1;MACC1;PLEKHG6;IVL;PDE7B;LY6D;SPINT1;SPTLC3;TMC4;POF1B;RASEF;MUC6;COBLL1;GRHL2;TMEM30B;CYP4F11;KRT7;IRF6;TNS4;RAB17;FAM83B;OVOL1;ITGB4;ESRP1;PPL;ST14;GJB3;ANXA3;ELMO3;NIPAL1;MIR205HG;CBLC;EPN3;LAD1;CLDN7;B3GNT3;RNF223;PROM2;LAMB3;MAOA;CLDN4;GOLT1A;CCNO;ERP27;…
4	prerank	DESCARTES_FETAL_PANCREAS_DUCTAL_CELLS	0.770244	3.1603	0	0	0	25/46	0.0881	DEFB1;TMPRSS3;PPARGC1A;ELF3;FOLR1;EHF;FOXA1;S100A14;LYPD6B;FUT3;VGLL1;CALB1;FGFR2;TMEM139;PTPRU;SCNN1A;LAD1;PAQR5;CLDN9;ANXA9;CALHM3;PRSS22;RHOV;VEPH1;FAM86FP
5	prerank	ONDER_CDH1_TARGETS_2_DN	0.551898	3.08431	0	0	0	194/355	0.1196	SCEL;KRT13;KRT17;SAA1;NMU;TRIM29;LCN2;SEMA3B;IL1RN;TNFSF10;KLK10;SLC1A3;EHF;ITGB6;MCTP2;FGFBP1;CORO2A;S100A14;MOB3B;TACSTD2;VGLL1;CNTNAP2;HERC6;ZBED2;PRSS8;ERBB3;CDH1;IVL;FGFR2;HOOK1;SLC2A3;DSC2;RAB25;SPINT1;PRRG4;KLF5;TPD52L1;RAB38;KRT81;MTUS1;SMPDL3B;ADAM8;SLPI;CST6;PTGES;RBM47;KCNK1;CASP1;COBLL1;ANK3;GRHL2;FST;SEL1L3;TMEM30B;TINAGL1;CYP4F11;EPHA1;IRF6;SLC39A8;RAB17;CCND2;GJB5;ALS2CL;EXPH5;C1or…
6	prerank	DESCARTES_FETAL_EYE_CORNEAL_AND_CONJUNCTIVAL_EPITHELIAL_CELLS	0.588096	2.97789	0	0	0	82/167	0.0885	SCEL;STEAP4;KRT13;TJP3;MUC16;PSCA;TRIM29;LCN2;RARRES1;ELF3;UPK2;IKZF2;IL1RN;EHF;CFB;BSPRY;FOXA1;TACSTD2;CDKN2B;MAL2;PRSS8;MACC1;ASS1;TMC5;RAB25;SPINT1;TMC4;SLPI;NR4A2;MUC4;GRHL2;TMEM30B;WFDC2;KRT7;TNFSF15;CDKN2A;CLIC3;EXPH5;C1orf116;MPZL2;LYPD3;ST14;A4GALT;ANXA3;CLDN1;MUC5B;TTC22;GBP3;CLDN7;MGST1;F3;BIK;B3GNT3;EPCAM;AQP3;ENPP5;DSP;CLDN4;PSD4;ERBB2;GPR87;SECTM1;MSLN;FAM83A;LY6E;SH2D4A;S100A9;MAFF;…
8	prerank	CHARAFE_BREAST_CANCER_LUMINAL_VS_MESENCHYMAL_UP	0.526668	2.9357	0	0.00011568	0.001	120/360	0.0989	TMEM125;TJP3;METTL7A;PRR15;ELF3;GPR160;GRB7;EHF;BSPRY;CAPN8;FOXA1;SEMA4A;S100A14;MYO5B;FGD3;MPZL3;MAL2;PRSS8;ERBB3;FBP1;FUT1;CDH1;MACC1;HOOK1;PCDH1;RAB25;SPINT1;PRRG4;TPD52L1;MARVELD3;SMPDL3B;TMC4;RBM47;RASEF;ANK3;GRHL2;TMEM30B;TC2N;ATP2C2;EPB41L4A;EPHA1;IRF6;CAMSAP3;RAB17;EXPH5;OVOL1;ESRP1;PRODH;MYO1D;LSR;LYPD3;ST14;OVOL2;PLEKHA6;CDH3;MCF2L;ELMO3;TFF1;SLC44A2;CBLC;EPN3;LAD1;CLDN7;EPHB3;BIK;EPCAM…
7	prerank	BOSCO_EPITHELIAL_DIFFERENTIATION_MODULE	0.782042	2.95347	0	0.00013014	0.001	19/33	0.0808	SCEL;KRT13;MUC16;KRT17;PSCA;LCN2;ELF3;TACSTD2;MUC4;PPL;CLDN7;F3;KRT16;TRIM16;ANXA9;MUC1;TSPAN6;LMO7;HSPB8
9	prerank	DESCARTES_FETAL_ADRENAL_CSH1_CSH2_POSITIVE_CELLS	0.591292	2.77775	0	0.000312336	0.003	40/95	0.0841	CAPN6;STEAP4;PSG5;OLR1;TRIM29;PSG8;CLIC5;ITGB6;VGLL1;ASS1;TMC5;SPINT1;SPTLC3;GRHL2;EFEMP1;NLRP2;CGA;KRT7;TNS4;EXPH5;ITGB4;CPZ;RIMKLB;ESRP1;ANXA3;CNKSR1;HCAR1;TGM2;CLDN7;STS;CLDN4;GOLT1A;AP1M2;INHBA;SP6;MAFF;ANXA1;USP43;HSPB8;LYPD5
16	prerank	LIN_SILENCED_BY_TUMOR_MICROENVIRONMENT	0.610138	2.71486	0	0.000489938	0.007	46/74	0.1032	SCEL;KRT13;MUC16;PSCA;DAPK1;LCN2;RARRES1;ELF3;IKZF2;IL1RN;KLK10;VGLL1;MYO5B;ERBB3;ADAMTS9;FUT1;IVL;DSC2;KRT81;KLK6;CST6;KRT7;CLIC3;AIF1L;ANXA3;EPB41L1;ARHGDIB;SAMD9;SH3TC2;CLDN7;STS;ALDH1A3;DAPP1;GDPD3;SIK1;AZGP1;PTGS2;RAB11FIP1;INPP4B;MYH14;ENC1;CAMK2N1;EMP1;SLCO3A1;TMOD3;PINK1
15	prerank	GOBP_EPIDERMAL_CELL_DIFFERENTIATION	0.558567	2.72037	0	0.00052056	0.007	57/132	0.1584	SCEL;KRT13;KRT17;WNT5A;ZBED2;PRSS8;IVL;DSC2;KRT81;GRHL2;KRT7;IRF6;PKP2;EXPH5;OVOL1;ESRP1;PPL;ST14;OVOL2;CDH3;PRKCH;DSG2;AQP3;SULT2B1;DSP;EREG;BMP4;KRT16;TRIM16;DLL1;KRT34;TGM1;KLF4;MAFF;GATA6;ASAH1;ZFP36L1;ANXA1;SLITRK6;VDR;UGCG;PCSK6;KAZN;FOXC1;CYP27B1;TPRN;PKP3;SGPP1;RUNX1;NOTCH1;FOSL2;JUP;CAPN1;SFN;ADAM9;KLF7;EVPL
14	prerank	DESCARTES_FETAL_HEART_EPICARDIAL_FAT_CELLS	0.686443	2.72038	0	0.000555263	0.007	22/41	0.0636	SCEL;TNFRSF11B;NMU;RARRES1;PRR15;GRB7;CFB;FAM110C;MAL2;SLPI;CST6;EFEMP1;KRT7;CDH3;CLDN1;UPK3B;NRG4;EPGN;MSLN;FAM83A;C3;TGM1
12	prerank	REACTOME_FORMATION_OF_THE_CORNIFIED_ENVELOPE	0.69662	2.72548	0	0.000594925	0.007	18/38	0.095	KRT13;KRT17;PRSS8;IVL;DSC2;KRT81;KRT7;PKP2;PPL;ST14;DSG2;DSP;KLK8;KRT16;KRT34;TGM1;PCSK6;KAZN
13	prerank	REACTOME_KERATINIZATION	0.69662	2.72548	0	0.000594925	0.007	18/38	0.095	KRT13;KRT17;PRSS8;IVL;DSC2;KRT81;KRT7;PKP2;PPL;ST14;DSG2;DSP;KLK8;KRT16;KRT34;TGM1;PCSK6;KAZN
10	prerank	KANG_IMMORTALIZED_BY_TERT_UP	0.628178	2.75524	0	0.00066253	0.006	22/62	0.1066	TJP3;TNFRSF11B;MAPK4;NNMT;RARRES1;WNT5A;BDNF;RPS4Y1;LEPR;NTF3;ST3GAL5;COL4A6;COL8A1;LAMC2;CDC42EP3;C3;TNFRSF6B;PCDH7;LAMB1;SKAP2;CLN8;STXBP2
11	prerank	GOBP_KERATINOCYTE_DIFFERENTIATION	0.589042	2.7339	0	0.000694079	0.007	46/100	0.1584	SCEL;KRT13;KRT17;WNT5A;ZBED2;PRSS8;IVL;DSC2;KRT81;GRHL2;KRT7;IRF6;PKP2;EXPH5;PPL;ST14;OVOL2;CDH3;PRKCH;DSG2;AQP3;DSP;EREG;KRT16;TRIM16;KRT34;TGM1;ASAH1;ZFP36L1;ANXA1;VDR;UGCG;PCSK6;KAZN;FOXC1;CYP27B1;PKP3;SGPP1;RUNX1;NOTCH1;FOSL2;JUP;CAPN1;SFN;ADAM9;EVPL
17	prerank	GNF2_CDH3	0.801195	2.70492	0	0.000751919	0.012	16/23	0.0618	KRT17;FGFBP1;S100A14;GJB5;AREG;CDH3;GJB3;ANXA3;LAMA3;F3;LAMB3;SERPINB5;ALDH1A3;GPR87;LAMC2;FERMT1
18	prerank	GNF2_SERPINB5	0.787836	2.68652	0	0.00120551	0.02	16/23	0.0618	KRT17;FGFBP1;S100A14;GJB5;AREG;CDH3;GJB3;ANXA3;LAMA3;F3;LAMB3;SERPINB5;ALDH1A3;GPR87;LAMC2;FERMT1
19	prerank	GOBP_KERATINIZATION	0.652433	2.67008	0	0.00140551	0.024	18/44	0.095	KRT13;KRT17;PRSS8;IVL;DSC2;KRT81;KRT7;PKP2;PPL;ST14;CDH3;DSG2;DSP;KRT16;KRT34;TGM1;PCSK6;KAZN
20	prerank	GOBP_CORNIFICATION	0.677228	2.66414	0	0.0017352	0.03	17/39	0.095	KRT13;KRT17;PRSS8;IVL;DSC2;KRT81;KRT7;PKP2;PPL;ST14;DSG2;DSP;KRT16;KRT34;TGM1;PCSK6;KAZN
21	prerank	LIANG_SILENCED_BY_METHYLATION_UP	0.800636	2.65555	0	0.0017983	0.033	11/18	0.0733	OLR1;KRT17;SAA1;KRT7;CCND2;ANXA3;ALDH1A3;LAMC2;C3;ASAH1;SRGN
22	prerank	LIEN_BREAST_CARCINOMA_METAPLASTIC_VS_DUCTAL_DN	0.609248	2.63007	0	0.00258016	0.05	27/66	0.083	TMEM125;FOXA1;AR;CRB3;FRZB;MAL2;CDH1;CST6;GRHL2;SERTAD4;OVOL2;PLEKHA6;NAT1;HCAR1;EPN3;CLDN7;BIK;EPCAM;P2RY2;RTN4RL1;AP1M2;ERBB2;ZDHHC11;GATA3;AZGP1;ACOT4;EPPK1
23	prerank	CROMER_TUMORIGENESIS_DN	0.783274	2.622	0	0.00299322	0.06	12/21	0.1052	SCEL;KRT13;PSCA;IL1RN;MUC4;PPL;AQP3;GMDS;MUC1;ZNF185;EMP1;SMAGP
24	prerank	RICKMAN_HEAD_AND_NECK_CANCER_E	0.768311	2.60489	0	0.00387296	0.079	15/21	0.1252	SCEL;RARRES1;FGF13;IL1RN;AADAC;POF1B;MUC4;GDA;MSLN;PADI3;PRSS27;TMEM45B;SLC7A11;PAX9;TMPRSS11E
25	prerank	CUI_DEVELOPING_HEART_C6_EPICARDIAL_CELL	0.541689	2.59909	0	0.00416448	0.086	49/117	0.0829	MUC16;PDGFRL;NNMT;NMU;DAPK1;RARRES1;SEMA3B;PRR15;SPOCK2;CFB;CYBRD1;HTRA1;MAL2;ASS1;CALB2;PTK2B;SLPI;CARD16;COBLL1;CCDC80;EFEMP1;VGLL3;KRT7;SLC39A8;CLIC3;PLLP;SULF2;PPL;CDH3;ANXA3;CLDN1;UPK3B;MGST1;LGALS3BP;ST3GAL5;BCO2;TMEM37;FLRT2;MSLN;LY6E;WWC1;C3;TGM1;CGN;PTPRF;ZFP36L1;PTGS1;SGK1;C1S
26	prerank	DESCARTES_FETAL_LUNG_SQUAMOUS_EPITHELIAL_CELLS	0.54892	2.59197	0	0.00451152	0.095	53/118	0.1281	SCEL;KRT13;KRT17;LCN2;FUT2;IL1RN;YPEL3;PADI1;FUT3;TACSTD2;VGLL1;CDKN2B;IVL;DSC2;PTGES;POF1B;ATP6V0A4;MUC4;CLIC3;OVOL1;AVPI1;PPL;LYPD3;SAMD9;TTC22;F3;B3GNT3;RNF223;SERPINB5;EREG;GPR87;XDH;ETHE1;KRT16;KLC3;FAM83A;PHLDA3;SH2D4A;S100A9;PRSS22;PRSS27;RAB11FIP1;AMN;ZNF554;PPP1R13L;CBR3-AS1;LGALS3;PAX9;METRNL;C6orf132;TMPRSS11E;SSH3;PHLDB3
27	prerank	SINGH_KRAS_DEPENDENCY_SIGNATURE	0.794408	2.58311	0	0.00524278	0.103	16/19	0.0937	FGFBP1;ADAM8;C1orf116;AREG;LAMA3;LAD1;CLDN7;MAOA;DAPP1;SH2D3A;TGFA;LAMC2;FAM83A;C6orf141;PRSS22;TMEM45B
30	prerank	ONDER_CDH1_TARGETS_3_DN	0.662618	2.5423	0	0.0109856	0.19	23/37	0.1358	SCEL;KRT13;LCN2;KLK10;EHF;VGLL1;IVL;DSC2;FST;C1orf116;EPN3;P2RY2;CXCL2;ST6GALNAC5;TGFA;PTGS2;SERPINB1;IL1B;CSF2;GPRC5A;TMPRSS11E;HBEGF;ANO1
31	prerank	DESCARTES_FETAL_INTESTINE_INTESTINAL_EPITHELIAL_CELLS	0.558355	2.531	0	0.0125975	0.222	32/80	0.0938	DEFB1;TJP3;PRR15;ELF3;S100A14;CRB3;PRSS8;TMC5;SPTLC3;ALDH1L1;TMEM139;AADAC;DMBT1;RASEF;GRHL2;FAM83B;PRODH;ELMO3;TFF1;GDA;PRSS3;LAMB3;ACSL5;EREG;XDH;FERMT1;VIPR1;HDHD3;AMN;LEAP2;TMEM45B;ZDHHC23
32	prerank	ANDERSEN_CHOLANGIOCARCINOMA_CLASS2	0.528094	2.52712	0	0.01293	0.235	53/119	0.0858	MMP12;SCEL;TJP3;OLR1;KRT17;PSCA;NMU;GPR160;KLK10;ITGB6;FGFBP1;CORO2A;ZBED2;LPAR5;KLF5;KLK6;SMPDL3B;ADAM8;CST6;COL12A1;KCNK1;CLIC3;GJB5;PTPRR;C1orf116;ALDH3B1;ST14;CDH3;GJB3;ANXA3;VCAN;CBLC;HSH2D;BIK;LAMB3;SERPINB5;PLAUR;CLDN4;DAPP1;STYK1;MECOM;GPR87;LAMC2;MSLN;UNC93B1;FERMT1;PLEK2;KCNN4;VDR;DTX2;MYH14;NRP2;PMAIP1
33	prerank	chr12p13	0.543747	2.51372	0	0.0154216	0.277	64/99	0.2465	OLR1;ANO2;PLEKHG6;LPAR5;SLC2A3;CCND2;SCNN1A;RIMKLB;CD163L1;LTBR;CLSTN3;GABARAPL1;NTF3;STYK1;KLRK1;PTPN6;RBP5;C1RL;ING4;TAPBPL;C1S;TAS2R19;FAM86FP;EMP1;ATF7IP;PARP11;C12orf57;GPRC5A;LAG3;CDKN1B;PHC1;TAS2R14;M6PR;PEX5;RPL13AP20;ZNF384;PHB2;FOXJ2;ETV6;SCARNA12;TPI1;DDX12P;PTMS;B4GALNT3;LPCAT3;CHD4;DYRK4;NOP2;KDM5A;MRPL51;FBXL14;EMG1;MAGOHB;SPSB2;COPS7A;LRP6;ADIPOR2;NECAP1;FKBP4;CCDC77;TEAD4;RAD51AP1…
34	prerank	GOCC_CORNIFIED_ENVELOPE	0.740502	2.49274	0	0.0200968	0.338	15/21	0.1667	SCEL;IVL;DSC2;CST6;PKP2;PPL;DSG2;DSP;TGM1;ANXA1;KAZN;PKP3;JUP;EVPL;FLG
37	prerank	GOCC_GOLGI_LUMEN	0.613969	2.48258	0	0.0225774	0.372	17/46	0.0816	DEFB1;MUC16;LUM;WNT5A;PCSK5;MUC6;MUC4;CGA;VCAN;MUC5B;MMP14;BCAN;WNT7A;HS3ST1;GAS6;MUC1;PCSK6
36	prerank	DESCARTES_FETAL_SPLEEN_MESOTHELIAL_CELLS	0.522241	2.48382	0	0.0226903	0.364	36/108	0.0763	CAPN6;MUC16;OLR1;PDGFRL;SPOCK2;WNT5A;GLP2R;MAL2;KLF5;TPD52L1;SLPI;EFEMP1;KRT7;CLIC3;ISL1;IGSF9;SCNN1A;PPL;MGP;CDH3;UPK3B;DSG2;F3;NRG4;BMP4;COL8A1;IL6;RRAD;MSLN;FAM167A;LHX9;WWC1;TGM1;CGN;ANXA1;SEMA3D
42	prerank	HINATA_NFKB_TARGETS_KERATINOCYTE_DN	0.812908	2.45492	0	0.0311788	0.456	10/16	0.086	SCEL;DAPK1;CALB1;HYAL1;KLK6;DUSP4;PPL;SULT2B1;THBS1;ZNF185
39	prerank	MODULE_342	0.515908	2.45943	0	0.0312047	0.449	60/140	0.0879	PSG5;KRT17;PPARGC1A;ELF3;IL1RN;GPR160;FOLR1;GRB7;FOXA1;TACSTD2;MAL2;PRSS8;RNF43;FBP1;CDH1;HOOK1;RAB25;HYAL1;SLPI;ANK3;WFDC2;PPP1R14C;KRT7;CDKN2A;SCNN1A;GALNT3;PPL;CDH3;CNKSR1;STXBP6;LAD1;GDA;CLDN7;LGALS3BP;B3GNT3;EPCAM;KIAA0040;DSP;ST3GAL5;CLDN4;IGFBP1;CCDC68;BMP4;XDH;FBLIM1;LAMC2;C4BPB;WWC1;ANXA9;PTPRF;GATA3;SH2D4A;AZGP1;LRRC61;LMTK3;TSKU;MUC1;HSPB8;SYT17;BACE2
41	prerank	KRAS.LUNG_UP.V1_DN	0.598297	2.45499	0	0.0319933	0.456	20/48	0.0793	DEFB1;KRT13;METTL7A;TNFSF10;COBL;IVL;LY6D;PTPRU;PRODH;LYPD3;MAP3K1;UPK3B;EPHB3;SPTBN2;MAFB;KLK8;KRT16;TGM1;MAP2K6;SLC6A9
28	prerank	GOBP_ANTERIOR_POSTERIOR_PATTERN_SPECIFICATION	-0.784923	-2.56812	0	0.0332449	0.031	24/125	0.0369	HOXC10;HOXB7;HOXC13;TBX1;BARX1;DLL3;WLS;HOXB8;FOXA2;HOXB3;BHLHE41;FUZ;HOXB6;HOXB5;HOXC5;WT1;TP53;HIPK2;HOXC4;HOXC6;HOXC9;HOXB9;HES6;NOG
29	prerank	MIKKELSEN_NPC_HCP_WITH_H3K27ME3	-0.769351	-2.54937	0.00136799	0.0342227	0.06	30/107	0.0432	HOXC10;HOXB7;HOXC13;LTBP2;HOXB8;ONECUT3;BMP6;HOXB3;JPH3;GJB2;B3GNT7;FOXL1;NPTXR;HOXB5;PDX1;IGF2;HOXA13;SULT4A1;HCN2;SOX18;C1QL1;PPM1N;HOXC8;HOXC6;HOXC9;HOXB9;CNNM1;FIBCD1;NPAS2;SCNN1G
47	prerank	LI_PROSTATE_CANCER_EPIGENETIC	0.703172	2.43411	0	0.039461	0.533	13/23	0.116	DAPK1;RARRES1;AR;CDH1;CDKN2A;CCND2;LAMA3;LAMB3;LAMC2;PTGS2;VDR;HPSE;HIC1
45	prerank	MOSERLE_IFNA_RESPONSE	0.676569	2.43465	0.00235849	0.0401612	0.532	16/27	0.1553	TNFSF10;IFI44;GBP1;EPSTI1;OAS1;IFI16;SAMD9;CMPK2;DDX60L;CD274;MX1;IFIH1;DDX60;IFIT3;RTP4;IFIT2
44	prerank	GOBP_KERATINOCYTE_PROLIFERATION	0.671653	2.43525	0.00236967	0.0407104	0.529	16/30	0.083	FGFR2;FST;IRF6;AREG;OVOL2;CDH3;KLF9;EREG;TLR4;KLK8;SNAI2;FERMT1;TGM1;ZFP36L1;VDR;EPPK1
48	prerank	HALLMARK_ESTROGEN_RESPONSE_EARLY	0.482716	2.41993	0	0.0466273	0.574	64/165	0.1145	TMPRSS3;KRT13;TJP3;SEMA3B;ELF3;KLK10;AR;FRK;SLC7A2;CALB2;TPD52L1;PTGES;SYT12;RAB17;CLIC3;RPS6KA2;SCNN1A;AREG;ALDH3B1;OVOL2;KCNK5;TFF1;TGM2;LAD1;CLDN7;BCL2;AQP3;P2RY2;SULT2B1;CELSR2;SYBU;BAG1;AFF1;DLC1;SLC37A1;WWC1;ANXA9;SLC22A5;KLF4;RHOD;FDFT1;NRIP1;TSKU;MUC1;ITPK1;TIAM1;UGCG;TBC1D30;HSPB8;HR;RAB31;PMAIP1;ZNF185;B4GALT1;SLC2A1;ELF1;KAZN;FOXC1;UNC119;STC2;SLC7A5;BLVRB;PAPSS2;NBL1
